# Supplementary material for: Mechanisms of coherent re-arrangement for long-lived spin order
Source: Magn Reson (Gott). 2021 Oct 8;2(2):741–9. doi: 10.5194/mr-2-741-2021 (PMC10539845; doi:10.5194/mr-2-741-2021)
Supplement: The supplement related to this article is available online at: https://doi.org/10.5194/mr-2-741-2021-supplement. [file mr-2-741-supplement.zip]

Archive with 3 entries (3 files):
- mr-2-741-2021-supplement-title-page.pdf
- M2S_SLIC_ZZZQx_comparison_weak_strong_coupling.nb
- Supplement.pdf
